# Supplementary material for: Transgenic Maize Has Insignificant Effects on the Diversity of Arthropods: A 3-Year Study
Source: Plants (Basel). 2022 Aug 30;11(17):2254. doi: 10.3390/plants11172254 (PMC9460771; doi:10.3390/plants11172254)
Supplement: Supplementary file 1 [file plants-11-02254-s001.zip]

Archive with 2 entries (2 files):
- Supplementary material 1.pdf
- Supplementary material 2.xlsx
