# Supplementary material for: Transgenic Maize Has Insignificant Effects on the Diversity of Arthropods: A 3-Year Study
Source: Plants (Basel). 2022 Aug 30;11(17):2254. doi: 10.3390/plants11172254 (PMC9460771; doi:10.3390/plants11172254)
Supplement: Supplementary file 1 [file plants-11-02254-s001.zip › Supplementary material 2.xlsx]

## Sheet: sheet 1
Orders	Families	2015-T1-plant
		XianYu335(XY)-1													XianYu335(XY)-2													XianYu335(XY)-3													DBN318(NT)-1
		6.24	7.1	7.9	7.15	7.21	7.29	8.5	8.12	8.19	8.26	9.2	9.9	9.16	6.24	7.1	7.9	7.15	7.21	7.29	8.5	8.12	8.19	8.26	9.2	9.9	9.16	6.24	7.1	7.9	7.15	7.21	7.29	8.5	8.12	8.19	8.26	9.2	9.9	9.16	6.24	7.1	7.9	7.15	7.21	7.29	8.5	8.12	8.19
Scolopendrida	Scolopendridae
Scutigeromorpha	Scutigeridae
Polydesmida	Polydesmidae
Acarina	Tetranychidae
	Ixodidae
Araneae蜘	Lycosidae																									1
	Agelenidae			1				3				1			1							1		2				1							1									3
	Linyphiidae
	Theridiidae
	Salticidae								1					2	1						1				1						1			1					1	1				1			1
	Thomisidae	1		2	3		2	2	3		2	1		2	3		1	3	1		2	1	1			2	2	1		1	2			1	3	2		3	2	5	2		3	7		1	1
	Araneidae	1			1			2		1		1					1															2		1			1		2	1			2
	Pholcidae																					1									1
Collembola	Entomobryidae
	Sminthuridae
Odonata	Libellulidae						1
	Coenagriidae
Ephemeroptera	Ephemeridae																									1
Mantodea	Mantidae																									1														1
Orthoptera	Acridiidae				2	1	1	1	3			1	2					1			2					2					2	1		1										1				4	1
	Tettigidae
	Tettigoniidae																													1
	Gryllidae
	Gryllotalpidae
	Tridactylidae
Dermaptera	Labiduridae
Hemiptera	Cercopidae																																									1
	Cicadellidae	1	1								3	1		3	2										1			1	1	1						1	2	2	1		3			1					5
	Aphididae		2		4	2	1	26	22	5	29	105	1	55				8	3	2	83	25		63	117	55	25				11		1	20	98	8	73	103	58	20				3	1	2	39	59	4
	Aleyrodidae											1													1													3
	Anthocoridae																				2
	Miridae
	Reduviidae
	Lygaeidae
	Pentatomidae																																						1						2
Corrodentia	Psocidae
Thysanoptera	Thripidae
Coleoptera	Cicindelidae
	Carabidae
	Staphylinidae				1																								1						1					1
	Pselaphidae
	Elateridae
	Cucujidae
	Nitidulidae
	Coccinellidae		2	5	11	11	4		2	1	14	26	5	10	1			9	5	3	3	1	4	13	21	23	8				9		2	4	7	6	7	24	25	16		1	6	7	5	1	4	12	4
	Meloidae
	Tenebrionidae
	Geotrupidae
	Melolonthidae
	Rutelidae			3												3																						1			1	4							1
	Chrysomelidae	2		6	6	1	2			2		3			1		5	5	4					3		1	1	6	1	1	3	3				3			4		8		9	4	3	1	2		5
	Galerucidae				1	29	243	150	209	93	203	100	20	23				5	10	216	260	222	205	148	163	51	23				2	15	143	149	210	124	90	99	66	23				5	18	228	208	108	134
	Halticidae
	Curculionoidae
Neuroptera	Chrysopidae		2					5	3	2	1	3	2	1	1		3	1	1	1	2	4	1	6	7	8	1		2	1	3		1	1		2	2	10	7	4	1	1		3				2
Lepidoptera	Gracilariidae
	Psychidae	1
	Cochlidiidae
	Pyralidae				1			7			1									4	3												12	6											3		2
	Lasiocampidae												1
	Geometridae
	Noctuidae																					1		4	1				1								1		1
	Lymantriidae
Diptera	Tipulidae																																						1
	Culicidae
	Mycetophilidae																									1					1
	Cecidomyiidae
	Tabanidae
	Asilidae
	Syrphidae
	Drosophilidae								10	2	3	4		1								4	3	1	5	1	1								16	4	2	6	5	1								30	2
	Muscidae						1			1	1		1												1
	Calliphoridae
	Larvaevoridae
	Agromyzidae
	Trypetidae
Hymenoptera	Tenthredinidae
	Siricidae
	Ichneumonidae																									1														1
	Trichogrammatidae											6		1												2
	Bethylidae
	Formicidae	2		2		1			2	1	2	3	1	3						1		1		4		1						1		1		2	3	2	2	3			2	2	6	1			1
	Eumenidae
	Tiphiidae
	Vespidae
	Polistidae
	Apidae				1					1															1																			1			1
[truncated: 681 more columns]
